# Supplementary material for: Discriminating between JCPyV and BKPyV in Urinary Virome Data Sets
Source: Viruses. 2021 May 31;13(6):1041. doi: 10.3390/v13061041 (PMC8230216; doi:10.3390/v13061041)
Supplement: Supplementary file 1 [file viruses-13-01041-s001.zip]

Archive with 1 entries (1 files):
- viruses-1198784-supplementary.xlsx
