# Supplementary material for: Discriminating between JCPyV and BKPyV in Urinary Virome Data Sets
Source: Viruses. 2021 May 31;13(6):1041. doi: 10.3390/v13061041 (PMC8230216; doi:10.3390/v13061041)
Supplement: Supplementary file 1 [file viruses-13-01041-s001.zip › viruses-1198784-supplementary.xlsx]

## Sheet: SupplementalTable3
Table S1: Publicly available metagenomes mined for JCPyV.
SRA Number	Reference to Paper	total # of reads	mapped to JCV?	# mapped reads	% reads mapped	good consensus?
ERR2798113	Kidney Transplant Virome (Rani et al.)	7849916	YES	243930	3.10742	NO
ERR2798114	Kidney Transplant Virome (Rani et al.)	7329554	YES	213032	2.90648	NO
ERR2798115	Kidney Transplant Virome (Rani et al.)	10901881	YES	117781	1.08037	NO
ERR2798116	Kidney Transplant Virome (Rani et al.)	9410822	YES	280672	2.98244	NO
ERR2798117	Kidney Transplant Virome (Rani et al.)	6826287	YES	213582	3.12882	NO
ERR2798118	Kidney Transplant Virome (Rani et al.)	11521	YES	323	2.80358	NO
ERR2798119	Kidney Transplant Virome (Rani et al.)	12785361	YES	336004	2.62804	NO
ERR2798120	Kidney Transplant Virome (Rani et al.)	8509165	YES	125852	1.47902	NO
ERR2798121	Kidney Transplant Virome (Rani et al.)	2049492	YES	157	0.00766043	NO
ERR2798122	Kidney Transplant Virome (Rani et al.)	3139995	YES	24000	0.764332	NO
ERR2798123	Kidney Transplant Virome (Rani et al.)	5832624	YES	116070	1.99001	NO
ERR2798124	Kidney Transplant Virome (Rani et al.)	15636176	YES	21553	0.137841	NO
ERR2798125	Kidney Transplant Virome (Rani et al.)	13710307	YES	90043	0.656754	YES
ERR2798126	Kidney Transplant Virome (Rani et al.)	15725590	YES	319807	2.03367	YES
ERR2798127	Kidney Transplant Virome (Rani et al.)	14285402	YES	97	0.000679015	NO
ERR2798128	Kidney Transplant Virome (Rani et al.)	17578195	YES	188	0.00106951	NO
ERR2798131	Kidney Transplant Virome (Rani et al.)	281816	YES	2	0.000709683	NO
ERR2798139	Kidney Transplant Virome (Rani et al.)	295740	NO	0	0	0
ERR2798138	Kidney Transplant Virome (Rani et al.)	563269	NO	0	0	0
ERR2798137	Kidney Transplant Virome (Rani et al.)	446857	NO	0	0	0
ERR2798136	Kidney Transplant Virome (Rani et al.)	881827	NO	0	0	0
ERR2798135	Kidney Transplant Virome (Rani et al.)	689472	NO	0	0	0
ERR2798134	Kidney Transplant Virome (Rani et al.)	580114	NO	0	0	0
ERR2798133	Kidney Transplant Virome (Rani et al.)	399222	NO	0	0	0
ERR2798132	Kidney Transplant Virome (Rani et al.)	779563	NO	0	0	0
ERR2798130	Kidney Transplant Virome (Rani et al.)	392172	NO	0	0	0
ERR2798129	Kidney Transplant Virome (Rani et al.)	642591	NO	0	0	0
SRR6519218	Pulmonary Tuberculosis Urinary Microbiome (unpublished)	3304590	YES	21724	0.657389	YES
SRR6519219	Pulmonary Tuberculosis Urinary Microbiome (unpublished)	4190598	YES	1	2.38629e-05	NO
SRR6519220	Pulmonary Tuberculosis Urinary Microbiome (unpublished)	2001846	NO	0	0	--
SRR5535770	Microbial Metagenome of UTI (Moustafa et al.)	35752252	YES	12	3.35643e-05	NO
SRR5535725	Microbial Metagenome of UTI (Moustafa et al.)	2551900	YES	2	7.8373e-05	NO
SRR5535727	Microbial Metagenome of UTI (Moustafa et al.)	1014752	YES	8	0.00078837	NO
SRR5535728	Microbial Metagenome of UTI (Moustafa et al.)	1133228	YES	2	0.000176487	NO
SRR5535745	Microbial Metagenome of UTI (Moustafa et al.)	10367022	YES	2	1.92919e-05	NO
SRR5535752	Microbial Metagenome of UTI (Moustafa et al.)	12426018	YES	313	0.00251891	NO
SRR5535757	Microbial Metagenome of UTI (Moustafa et al.)	38132956	YES	10	2.6224e-05	NO
SRR5535763	Microbial Metagenome of UTI (Moustafa et al.)	4919760	YES	73	0.00148381	NO
SRR5535768	Microbial Metagenome of UTI (Moustafa et al.)	1701162	YES	4	0.000235133	NO
SRR5535772	Microbial Metagenome of UTI (Moustafa et al.)	18391406	NO	0	0	--
SRR5535771	Microbial Metagenome of UTI (Moustafa et al.)	860248	NO	0	0	--
SRR5535769	Microbial Metagenome of UTI (Moustafa et al.)	2054042	NO	0	0	--
SRR5535767	Microbial Metagenome of UTI (Moustafa et al.)	24638130	NO	0	0	--
SRR5535766	Microbial Metagenome of UTI (Moustafa et al.)	3714246	NO	0	0	--
SRR5535765	Microbial Metagenome of UTI (Moustafa et al.)	750482	NO	0	0	--
SRR5535764	Microbial Metagenome of UTI (Moustafa et al.)	881546	NO	0	0	--
SRR5535762	Microbial Metagenome of UTI (Moustafa et al.)	19306142	NO	0	0	--
SRR5535761	Microbial Metagenome of UTI (Moustafa et al.)	7075952	NO	0	0	--
SRR5535760	Microbial Metagenome of UTI (Moustafa et al.)	2733440	NO	0	0	--
SRR5535759	Microbial Metagenome of UTI (Moustafa et al.)	1216950	NO	0	0	--
SRR5535758	Microbial Metagenome of UTI (Moustafa et al.)	1427178	NO	0	0	--
SRR5535756	Microbial Metagenome of UTI (Moustafa et al.)	6845858	NO	0	0	--
SRR5535755	Microbial Metagenome of UTI (Moustafa et al.)	3499650	NO	0	0	--
SRR5535754	Microbial Metagenome of UTI (Moustafa et al.)	7572096	NO	0	0	--
SRR5535753	Microbial Metagenome of UTI (Moustafa et al.)	12409778	NO	0	0	--
SRR5535751	Microbial Metagenome of UTI (Moustafa et al.)	52260132	NO	0	0	--
SRR5535750	Microbial Metagenome of UTI (Moustafa et al.)	3906042	NO	0	0	--
SRR5535749	Microbial Metagenome of UTI (Moustafa et al.)	66782998	NO	0	0	--
SRR5535748	Microbial Metagenome of UTI (Moustafa et al.)	2811688	NO	0	0	--
SRR5535747	Microbial Metagenome of UTI (Moustafa et al.)	2166950	NO	0	0	--
SRR5535746	Microbial Metagenome of UTI (Moustafa et al.)	30653920	NO	0	0	--
SRR5535744	Microbial Metagenome of UTI (Moustafa et al.)	12009642	NO	0	0	--
SRR5535743	Microbial Metagenome of UTI (Moustafa et al.)	11063948	NO	0	0	--
SRR5535742	Microbial Metagenome of UTI (Moustafa et al.)	9581612	NO	0	0	--
SRR5535741	Microbial Metagenome of UTI (Moustafa et al.)	972308	NO	0	0	--
SRR5535740	Microbial Metagenome of UTI (Moustafa et al.)	6031910	NO	0	0	--
SRR5535739	Microbial Metagenome of UTI (Moustafa et al.)	37260038	NO	0	0	--
SRR5535738	Microbial Metagenome of UTI (Moustafa et al.)	11553214	NO	0	0	--
SRR5535737	Microbial Metagenome of UTI (Moustafa et al.)	8628166	NO	0	0	--
SRR5535736	Microbial Metagenome of UTI (Moustafa et al.)	16679908	NO	0	0	--
SRR5535735	Microbial Metagenome of UTI (Moustafa et al.)	1616642	NO	0	0	--
SRR5535734	Microbial Metagenome of UTI (Moustafa et al.)	3108646	NO	0	0	--
SRR5535733	Microbial Metagenome of UTI (Moustafa et al.)	1106132	NO	0	0	--
SRR5535732	Microbial Metagenome of UTI (Moustafa et al.)	22811252	NO	0	0	--
SRR5535731	Microbial Metagenome of UTI (Moustafa et al.)	663178	NO	0	0	--
SRR5535730	Microbial Metagenome of UTI (Moustafa et al.)	1051130	NO	0	0	--
SRR5535729	Microbial Metagenome of UTI (Moustafa et al.)	1332986	NO	0	0	--
SRR5535726	Microbial Metagenome of UTI (Moustafa et al.)	943980	NO	0	0	--
SRR5535724	Microbial Metagenome of UTI (Moustafa et al.)	5618780	NO	0	0	--
SRR10387480	Virome in Healthy and BK Disease of Kidney Transplant (unpublished)	1652248	YES	1	6.05236e-05	NO
SRR10387483	Virome in Healthy and BK Disease of Kidney Transplant (unpublished)	2376972	YES	5501	0.231429	NO
SRR10387484	Virome in Healthy and BK Disease of Kidney Transplant (unpublished)	293222	YES	714	0.243502	NO
SRR10387486	Virome in Healthy and BK Disease of Kidney Transplant (unpublished)	1867774	YES	4269	0.228561	NO
SRR10387488	Virome in Healthy and BK Disease of Kidney Transplant (unpublished)	2991850	YES	5125	0.171299	NO
SRR10387489	Virome in Healthy and BK Disease of Kidney Transplant (unpublished)	486290	YES	104	0.0213864	NO
SRR10387490	Virome in Healthy and BK Disease of Kidney Transplant (unpublished)	624780	YES	231	0.036973	NO
SRR10387552	Virome in Healthy and BK Disease of Kidney Transplant (unpublished)	1864536	YES	3937	0.211152	NO
SRR10387554	Virome in Healthy and BK Disease of Kidney Transplant (unpublished)	1052844	YES	1	9.49808e-05	NO
SRR10387555	Virome in Healthy and BK Disease of Kidney Transplant (unpublished)	938294	YES	11	0.00117234	NO
SRR10387556	Virome in Healthy and BK Disease of Kidney Transplant (unpublished)	867976	YES	574	0.0661309	NO
SRR10387558	Virome in Healthy and BK Disease of Kidney Transplant (unpublished)	91862	YES	152	0.165466	NO
SRR10387559	Virome in Healthy and BK Disease of Kidney Transplant (unpublished)	260104	YES	157	0.0603605	NO
SRR10387566	Virome in Healthy and BK Disease of Kidney Transplant (unpublished)	442614	YES	100	0.022593	NO
SRR10387567	Virome in Healthy and BK Disease of Kidney Transplant (unpublished)	87314	YES	126	0.144307	NO
SRR10387568	Virome in Healthy and BK Disease of Kidney Transplant (unpublished)	728368	YES	207	0.0284197	NO
SRR10387573	Virome in Healthy and BK Disease of Kidney Transplant (unpublished)	1527010	YES	1	6.54875e-05	NO
SRR10387576	Virome in Healthy and BK Disease of Kidney Transplant (unpublished)	1115988	YES	2860	0.256275	NO
SRR10387579	Virome in Healthy and BK Disease of Kidney Transplant (unpublished)	1283206	YES	1	7.79298e-05	NO
SRR10387583	Virome in Healthy and BK Disease of Kidney Transplant (unpublished)	1305680	YES	2	0.000153177	NO
SRR10387586	Virome in Healthy and BK Disease of Kidney Transplant (unpublished)	18164	YES	40	0.220216	NO
SRR10387589	Virome in Healthy and BK Disease of Kidney Transplant (unpublished)	1496056	YES	3995	0.267035	NO
SRR10387592	Virome in Healthy and BK Disease of Kidney Transplant (unpublished)	1395500	YES	5674	0.406593	NO
SRR10387593	Virome in Healthy and BK Disease of Kidney Transplant (unpublished)	1114760	YES	7	0.000627938	NO
SRR10387594	Virome in Healthy and BK Disease of Kidney Transplant (unpublished)	1253736	YES	3837	0.306045	NO
SRR10387596	Virome in Healthy and BK Disease of Kidney Transplant (unpublished)	1084862	YES	1	9.21776e-05	NO
SRR10387602	Virome in Healthy and BK Disease of Kidney Transplant (unpublished)	1083164	YES	3605	0.332821	NO
SRR10387605	Virome in Healthy and BK Disease of Kidney Transplant (unpublished)	1164426	NO	0	0	--
SRR10387604	Virome in Healthy and BK Disease of Kidney Transplant (unpublished)	1167366	NO	0	0	--
SRR10387603	Virome in Healthy and BK Disease of Kidney Transplant (unpublished)	1066084	NO	0	0	--
SRR10387601	Virome in Healthy and BK Disease of Kidney Transplant (unpublished)	1283714	NO	0	0	--
SRR10387600	Virome in Healthy and BK Disease of Kidney Transplant (unpublished)	2022602	NO	0	0	--
SRR10387599	Virome in Healthy and BK Disease of Kidney Transplant (unpublished)	1763842	NO	0	0	--
SRR10387598	Virome in Healthy and BK Disease of Kidney Transplant (unpublished)	1259724	NO	0	0	--
SRR10387591	Virome in Healthy and BK Disease of Kidney Transplant (unpublished)	1112520	NO	0	0	--
SRR10387590	Virome in Healthy and BK Disease of Kidney Transplant (unpublished)	1007546	NO	0	0	--
SRR10387588	Virome in Healthy and BK Disease of Kidney Transplant (unpublished)	442762	NO	0	0	--
SRR10387587	Virome in Healthy and BK Disease of Kidney Transplant (unpublished)	17004	NO	0	0	--
SRR10387582	Virome in Healthy and BK Disease of Kidney Transplant (unpublished)	1231892	NO	0	0	--
SRR10387581	Virome in Healthy and BK Disease of Kidney Transplant (unpublished)	1188690	NO	0	0	--
SRR10387580	Virome in Healthy and BK Disease of Kidney Transplant (unpublished)	982456	NO	0	0	--
SRR10387578	Virome in Healthy and BK Disease of Kidney Transplant (unpublished)	1371862	NO	0	0	--
SRR10387577	Virome in Healthy and BK Disease of Kidney Transplant (unpublished)	1218612	NO	0	0	--
SRR10387575	Virome in Healthy and BK Disease of Kidney Transplant (unpublished)	1596834	NO	0	0	--
SRR10387572	Virome in Healthy and BK Disease of Kidney Transplant (unpublished)	1834876	NO	0	0	--
SRR10387571	Virome in Healthy and BK Disease of Kidney Transplant (unpublished)	478212	NO	0	0	--
SRR10387570	Virome in Healthy and BK Disease of Kidney Transplant (unpublished)	3345314	NO	0	0	--
SRR10387569	Virome in Healthy and BK Disease of Kidney Transplant (unpublished)	578760	NO	0	0	--
SRR10387565	Virome in Healthy and BK Disease of Kidney Transplant (unpublished)	305948	NO	0	0	--
SRR10387564	Virome in Healthy and BK Disease of Kidney Transplant (unpublished)	319214	NO	0	0	--
SRR10387562	Virome in Healthy and BK Disease of Kidney Transplant (unpublished)	835388	NO	0	0	--
SRR10387561	Virome in Healthy and BK Disease of Kidney Transplant (unpublished)	617474	NO	0	0	--
SRR10387560	Virome in Healthy and BK Disease of Kidney Transplant (unpublished)	583092	NO	0	0	--
SRR10387557	Virome in Healthy and BK Disease of Kidney Transplant (unpublished)	935144	NO	0	0	--
SRR10387553	Virome in Healthy and BK Disease of Kidney Transplant (unpublished)	1300096	NO	0	0	--
SRR10387550	Virome in Healthy and BK Disease of Kidney Transplant (unpublished)	1287206	NO	0	0	--
SRR10387549	Virome in Healthy and BK Disease of Kidney Transplant (unpublished)	1316196	NO	0	0	--
SRR10387482	Virome in Healthy and BK Disease of Kidney Transplant (unpublished)	572498	NO	0	0	--
SRR10387481	Virome in Healthy and BK Disease of Kidney Transplant (unpublished)	1905960	NO	0	0	--
SRR10387479	Virome in Healthy and BK Disease of Kidney Transplant (unpublished)	1087456	NO	0	0	--
SRR10387478	Virome in Healthy and BK Disease of Kidney Transplant (unpublished)	1887036	NO	0	0	--
SRR10387477	Virome in Healthy and BK Disease of Kidney Transplant (unpublished)	1600496	NO	0	0	--
URP14	Virome in Association with UTI (Santiago-Rodriguez et al.)	724661	NO	0	0	--
URP12	Virome in Association with UTI (Santiago-Rodriguez et al.)	691906	NO	0	0	--
URP10	Virome in Association with UTI (Santiago-Rodriguez et al.)	624144	NO	0	0	--
URP9	Virome in Association with UTI (Santiago-Rodriguez et al.)	768502	NO	0	0	--
URP7	Virome in Association with UTI (Santiago-Rodriguez et al.)	785652	NO	0	0	--
URP6	Virome in Association with UTI (Santiago-Rodriguez et al.)	564278	NO	0	0	--
URP4	Virome in Association with UTI (Santiago-Rodriguez et al.)	766694	NO	0	0	--
URP3	Virome in Association with UTI (Santiago-Rodriguez et al.)	514004	NO	0	0	--
URP2	Virome in Association with UTI (Santiago-Rodriguez et al.)	632903	NO	0	0	--
URP1	Virome in Association with UTI (Santiago-Rodriguez et al.)	662120	NO	0	0	--
URN16	Virome in Association with UTI (Santiago-Rodriguez et al.)	857887	NO	0	0	--
URN15	Virome in Association with UTI (Santiago-Rodriguez et al.)	631819	NO	0	0	--
URN13	Virome in Association with UTI (Santiago-Rodriguez et al.)	729718	NO	0	0	--
URN12	Virome in Association with UTI (Santiago-Rodriguez et al.)	1116705	NO	0	0	--
URN11	Virome in Association with UTI (Santiago-Rodriguez et al.)	1003850	NO	0	0	--
URN10	Virome in Association with UTI (Santiago-Rodriguez et al.)	650536	NO	0	0	--
URN9	Virome in Association with UTI (Santiago-Rodriguez et al.)	658048	NO	0	0	--
URN6	Virome in Association with UTI (Santiago-Rodriguez et al.)	765829	NO	0	0	--
URN2	Virome in Association with UTI (Santiago-Rodriguez et al.)	858681	NO	0	0	--
URN1	Virome in Association with UTI (Santiago-Rodriguez et al.)	534412	NO	0	0	--
SRR7716742	Portable Urinal Microbiome (unpublished)	18776064	YES	21	0.000111845	NO
SRR7716743	Portable Urinal Microbiome (unpublished)	79224022	YES	304	0.000383722	NO
SRR7716744	Portable Urinal Microbiome (unpublished)	144274626	YES	54	3.74286e-05	NO
SRR7716745	Portable Urinal Microbiome (unpublished)	96000000	YES	472	0.000491667	NO
